# Supplementary material for: Impact of Systemic Delays for Patient Access to Oncology Drugs on Clinical, Economic, and Quality of Life Outcomes in Canada: A Call to Action
Source: Curr Oncol. 2024 Mar 11;31(3):1460–9. doi: 10.3390/curroncol31030110 (PMC10969399; doi:10.3390/curroncol31030110)
Supplement: Supplementary file 1 [file curroncol-31-00110-s001.zip]

Archive with 1 entries (1 files):
- curroncol-2784585-supplementary.pdf
